# Supplementary material for: Maternal Vegetable and Fruit Consumption during Pregnancy and Its Effects on Infant Gut Microbiome
Source: Nutrients. 2021 May 5;13(5):1559. doi: 10.3390/nu13051559 (PMC8148194; doi:10.3390/nu13051559)
Supplement: Supplementary file 1 [file nutrients-13-01559-s001.zip]

Archive with 1 entries (1 files):
- nutrients-1165483-supplementary.pdf
